# Supplementary material for: First song descriptions of some Anatolian species of Tettigoniidae Krauss, 1902 (Orthoptera, Ensifera)
Source: Zookeys. 2014 Jan 13;(369):1–24. doi: 10.3897/zookeys.369.5864 (PMC3904116; doi:10.3897/zookeys.369.5864)
Supplement: XML Treatment for Anterastes tolunayi [file zookeys.369.5864-treatment1.xml]

<!DOCTYPE tp:taxon-treatment
  PUBLIC "-//TaxonX//DTD Taxonomic Treatment Publishing DTD v0 20100105//EN" "tax-treatment-NSO.dtd">
<tp:taxon-treatment xmlns:tp="http://www.plazi.org/taxpub"><tp:treatment-meta><mixed-citation publication-type="journal"><person-group><name><surname>Şirin</surname><given-names>Deniz</given-names></name><name><surname>Taylan</surname><given-names>Mehmet Sait</given-names></name><name><surname>Mol</surname><given-names>Abbas</given-names></name></person-group><article-title>First song descriptions of some Anatolian species of Tettigoniidae Krauss, 1902 (Orthoptera, Ensifera)</article-title><source>Zookeys</source><day>13</day><month>1</month><year>2014</year><volume>2014</volume><issue>369</issue><fpage>1</fpage><lpage>24</lpage><pub-id pub-id-type="doi">10.3897/zookeys.369.5864</pub-id></mixed-citation></tp:treatment-meta><tp:nomenclature><tp:taxon-name>
                            <tp:taxon-name-part taxon-name-part-type="genus">Anterastes</tp:taxon-name-part>
                            <tp:taxon-name-part taxon-name-part-type="species">tolunayi</tp:taxon-name-part>
                            <object-id xmlns:xlink="http://www.w3.org/1999/xlink" xlink:type="simple">http://species-id.net/wiki/Anterastes_tolunayi</object-id>
                        </tp:taxon-name><tp:taxon-authority>Karabağ, 1951</tp:taxon-authority></tp:nomenclature><tp:treatment-sec sec-type="Distribution"><title>Distribution.</title><p><italic><tp:taxon-name>Anterastes tolunayi</tp:taxon-name></italic> has been recorded from Aydın and İzmir provinces of Turkey (<xref ref-type="fig" rid="F2">Figure 2a</xref>) (<xref ref-type="bibr" rid="B30">Karabağ 1951</xref>, <xref ref-type="bibr" rid="B33">1958</xref>, <xref ref-type="bibr" rid="B5">Çıplak 2004</xref>).</p><fig id="F2" position="float" orientation="portrait"><label>Figure 2.</label><caption><p>Distribution map (<bold>A</bold>) and male calling song of <italic><tp:taxon-name>Anterastes tolunayi</tp:taxon-name></italic> (<bold>B</bold> one complete phrase <bold>C</bold> a group of syllables and <bold>D</bold> one complete syllable).</p></caption><graphic xmlns:xlink="http://www.w3.org/1999/xlink" xlink:href="ZooKeys-369-001-g002.jpg" position="float" orientation="portrait" xlink:type="simple"/></fig></tp:treatment-sec><tp:treatment-sec sec-type="Song recording"><title>Song recording.</title><p>Males collected from İzmir, Bozdağ, Günalan yaylası-millik mevkii, <named-content xmlns:xlink="http://www.w3.org/1999/xlink" content-type="dwc:verbatimCoordinates" xlink:type="simple">38°21.110'N, 28°06.245'E</named-content>, 1545 m, 15.VI.2010 (by D. Şirin) and calling song recorded from two males at 26 °C in laboratory (by D. Şirin).</p></tp:treatment-sec><tp:treatment-sec sec-type="Description of song"><title>Description of song.</title><p>Eight records from two males were analyzed. The calling song consists of sequences of polysyllabic phrases of different duration (<xref ref-type="fig" rid="F2">Figure 2b</xref>, <xref ref-type="fig" rid="F2">2c</xref>), each of the phrases repeated regularly and lasting 94–150 ms (124 ± 0.03). Amplitudes of syllables getting louder from the first syllable to last one (<xref ref-type="fig" rid="F2">Figure 2d</xref>). Therefore gen<!--PageBreak-->eral song type of the phrase is typical crescendo. The number of syllables within 100 ms is 29–40 (34.62 ± 2.21) (<xref ref-type="fig" rid="F2">Figure 2d</xref>). Syllable duration varies between 2 and 5 ms (3.67 ± 0.34) with an interval of 0–1 ms (0.56 ± 0.06).</p><!--PageBreak--></tp:treatment-sec><ref-list><ref id="B30"><mixed-citation xmlns:xlink="http://www.w3.org/1999/xlink" xlink:type="simple"><person-group><name name-style="western"><surname>Karabağ</surname><given-names>T</given-names></name></person-group> (<year>1951</year>) <article-title>Revision of the genus <italic>Anterastes</italic> Brunner (Orthoptera, Tettigoniidae).</article-title><source>Annales and Magazine of Natural History</source><volume>4</volume>(<issue>12</issue>): <fpage>1043</fpage>-<lpage>1051</lpage>.</mixed-citation></ref><ref id="B33"><mixed-citation xmlns:xlink="http://www.w3.org/1999/xlink" xlink:type="simple"><person-group><name name-style="western"><surname>Karabağ</surname><given-names>T</given-names></name></person-group> (<year>1958</year>) <source>Türkiye’nin Orthoptera faunası.</source><publisher-name>Şirketi Murettebiye Basımevi</publisher-name>, <publisher-loc>İstanbul</publisher-loc>, <lpage>192</lpage> pp.</mixed-citation></ref><ref id="B5"><mixed-citation xmlns:xlink="http://www.w3.org/1999/xlink" xlink:type="simple"><person-group><name name-style="western"><surname>Çıplak</surname><given-names>B</given-names></name></person-group> (<year>2004</year>) <article-title>Systematics, phylogeny and biogeography of <italic>Anterastes</italic> (Orthoptera, Tettigoniidae, Tettigoniinae): evolution within a refigium.</article-title><source>Zoological Scripta</source><volume>33</volume>: <fpage>19</fpage>-<lpage>44</lpage>. doi: <ext-link ext-link-type="uri" xlink:href="http://dx.doi.org/10.1111/j.1463-6409.2004.00131.x" xlink:type="simple">10.1111/j.1463-6409.2004.00131.x</ext-link></mixed-citation></ref></ref-list></tp:taxon-treatment>
