# Supplementary material for: First song descriptions of some Anatolian species of Tettigoniidae Krauss, 1902 (Orthoptera, Ensifera)
Source: Zookeys. 2014 Jan 13;(369):1–24. doi: 10.3897/zookeys.369.5864 (PMC3904116; doi:10.3897/zookeys.369.5864)
Supplement: XML Treatment for Apholidoptera pietschmanni [file zookeys.369.5864-treatment2.xml]

<!DOCTYPE tp:taxon-treatment
  PUBLIC "-//TaxonX//DTD Taxonomic Treatment Publishing DTD v0 20100105//EN" "tax-treatment-NSO.dtd">
<tp:taxon-treatment xmlns:tp="http://www.plazi.org/taxpub"><tp:treatment-meta><mixed-citation publication-type="journal"><person-group><name><surname>Şirin</surname><given-names>Deniz</given-names></name><name><surname>Taylan</surname><given-names>Mehmet Sait</given-names></name><name><surname>Mol</surname><given-names>Abbas</given-names></name></person-group><article-title>First song descriptions of some Anatolian species of Tettigoniidae Krauss, 1902 (Orthoptera, Ensifera)</article-title><source>Zookeys</source><day>13</day><month>1</month><year>2014</year><volume>2014</volume><issue>369</issue><fpage>1</fpage><lpage>24</lpage><pub-id pub-id-type="doi">10.3897/zookeys.369.5864</pub-id></mixed-citation></tp:treatment-meta><tp:nomenclature><tp:taxon-name>
                            <tp:taxon-name-part taxon-name-part-type="genus">Apholidoptera</tp:taxon-name-part>
                            <tp:taxon-name-part taxon-name-part-type="species">pietschmanni</tp:taxon-name-part>
                            <object-id xmlns:xlink="http://www.w3.org/1999/xlink" xlink:type="simple">http://species-id.net/wiki/Apholidoptera_pietschmanni</object-id>
                        </tp:taxon-name><tp:taxon-authority>(Ebner, 1912)</tp:taxon-authority></tp:nomenclature><tp:treatment-sec sec-type="Distribution"><title>Distribution.</title><p>Turkey and Iraq (<xref ref-type="fig" rid="F3">Figure 3a</xref>) (<xref ref-type="bibr" rid="B33">Karabağ 1958</xref>, <xref ref-type="bibr" rid="B45">Sevgili and Çıplak 2000</xref>, <xref ref-type="bibr" rid="B54">Ünal 2006</xref>).</p><fig id="F3" position="float" orientation="portrait"><label>Figure 3.</label><caption><p>Distribution map (<bold>A</bold>) and male calling song of <italic><tp:taxon-name>Apholidoptera pietschmanni</tp:taxon-name></italic> (<bold>B</bold> sequences of phrases <bold>C</bold> a group of phrases and <bold>D</bold> one complete phrase).</p></caption><graphic xmlns:xlink="http://www.w3.org/1999/xlink" xlink:href="ZooKeys-369-001-g003.jpg" position="float" orientation="portrait" xlink:type="simple"/></fig></tp:treatment-sec><tp:treatment-sec sec-type="Song recording"><title>Song recording.</title><p>Male specimens collected from Turkey, Erzincan, Kemaliye, Ocak köyü, <named-content xmlns:xlink="http://www.w3.org/1999/xlink" content-type="dwc:verbatimCoordinates" xlink:type="simple">39°08.732'N, 38°35'.296'E</named-content>, 1485 m, 3.VII.2012 (by D. Şirin &amp; A. Mol) and calling song recorded from one male at 32 °C in laboratory (by D. Şirin).</p></tp:treatment-sec><tp:treatment-sec sec-type="Description of song"><title>Description of song.</title><p>Eight records from one male were evaluated. The calling song consists of a series of regular phrases (<xref ref-type="fig" rid="F3">Figure 3b</xref>) each of which lasting 138–168 ms (152 ± 0.01) and consisting of 3–5 (4.01 ± 0.37) syllables. Syllables generally consist two uneven parts (<xref ref-type="fig" rid="F3">Figure 3c</xref>, <xref ref-type="fig" rid="F3">3d</xref>). The number of syllables in 100 ms is 2.5–3 (2.62 ± 0.02). The first syllable at the beginning of the phrase is quieter (lower amplitude) than other syllables (<xref ref-type="fig" rid="F3">Figure 3c</xref>, <xref ref-type="fig" rid="F3">3d</xref>). Syllable duration varies between 17 and 36 ms (29.25 ± 4.15) with an interval of 0–13 ms (5.22 ± 1.78).</p></tp:treatment-sec><ref-list><ref id="B33"><mixed-citation xmlns:xlink="http://www.w3.org/1999/xlink" xlink:type="simple"><person-group><name name-style="western"><surname>Karabağ</surname><given-names>T</given-names></name></person-group> (<year>1958</year>) <source>Türkiye’nin Orthoptera faunası.</source><publisher-name>Şirketi Murettebiye Basımevi</publisher-name>, <publisher-loc>İstanbul</publisher-loc>, <lpage>192</lpage> pp.</mixed-citation></ref><ref id="B45"><mixed-citation xmlns:xlink="http://www.w3.org/1999/xlink" xlink:type="simple"><person-group><name name-style="western"><surname>Sevgili</surname><given-names>H</given-names></name><name name-style="western"><surname>Çıplak</surname><given-names>B</given-names></name></person-group> (<year>2000</year>) <article-title>The Orthoptera of Şanlıurfa province from the Mesopotomian part of the Turkey.</article-title><source>Italian Journal of Zoology</source><volume>67</volume>: <fpage>229</fpage>-<lpage>240</lpage>. doi: <ext-link ext-link-type="uri" xlink:href="http://dx.doi.org/10.1080/11250000009356316" xlink:type="simple">10.1080/11250000009356316</ext-link></mixed-citation></ref><ref id="B54"><mixed-citation xmlns:xlink="http://www.w3.org/1999/xlink" xlink:type="simple"><person-group><name name-style="western"><surname>Ünal</surname><given-names>M</given-names></name></person-group> (<year>2006</year>) <article-title>Tettigoniidae (Orthoptera) from Turkey and the Middle East.</article-title><source>Transactions of the American Entomological Society</source><series>(1890-)</series><volume>132</volume>(<issue>1–2</issue>): <fpage>157</fpage>–<lpage>203</lpage>.</mixed-citation></ref></ref-list></tp:taxon-treatment>
