# Supplementary material for: First song descriptions of some Anatolian species of Tettigoniidae Krauss, 1902 (Orthoptera, Ensifera)
Source: Zookeys. 2014 Jan 13;(369):1–24. doi: 10.3897/zookeys.369.5864 (PMC3904116; doi:10.3897/zookeys.369.5864)
Supplement: XML Treatment for Gampsocleis recticauda [file zookeys.369.5864-treatment3.xml]

<!DOCTYPE tp:taxon-treatment
  PUBLIC "-//TaxonX//DTD Taxonomic Treatment Publishing DTD v0 20100105//EN" "tax-treatment-NSO.dtd">
<tp:taxon-treatment xmlns:tp="http://www.plazi.org/taxpub"><tp:treatment-meta><mixed-citation publication-type="journal"><person-group><name><surname>Şirin</surname><given-names>Deniz</given-names></name><name><surname>Taylan</surname><given-names>Mehmet Sait</given-names></name><name><surname>Mol</surname><given-names>Abbas</given-names></name></person-group><article-title>First song descriptions of some Anatolian species of Tettigoniidae Krauss, 1902 (Orthoptera, Ensifera)</article-title><source>Zookeys</source><day>13</day><month>1</month><year>2014</year><volume>2014</volume><issue>369</issue><fpage>1</fpage><lpage>24</lpage><pub-id pub-id-type="doi">10.3897/zookeys.369.5864</pub-id></mixed-citation></tp:treatment-meta><tp:nomenclature><tp:taxon-name>
                            <tp:taxon-name-part taxon-name-part-type="genus">Gampsocleis</tp:taxon-name-part>
                            <tp:taxon-name-part taxon-name-part-type="species">recticauda</tp:taxon-name-part>
                            <object-id xmlns:xlink="http://www.w3.org/1999/xlink" xlink:type="simple">http://species-id.net/wiki/Gampsocleis_recticauda</object-id>
                        </tp:taxon-name><tp:taxon-authority>Werner, 1901</tp:taxon-authority></tp:nomenclature><tp:treatment-sec sec-type="Distribution"><title>Distribution.</title><p>Endemic for Turkey – Western Anatolia (<xref ref-type="fig" rid="F4">Figure 4a</xref>) (<xref ref-type="bibr" rid="B33">Karabağ 1958</xref>, <xref ref-type="bibr" rid="B35">Karabağ et al. 1971</xref>).</p><fig id="F4" position="float" orientation="portrait"><label>Figure 4.</label><caption><p>Distribution map (<bold>A</bold>) and male calling song of <italic><tp:taxon-name>Gampsocleis recticauda</tp:taxon-name></italic> (<bold>B</bold> a complete song <bold>C</bold> a complete phrase and <bold>D</bold> a group of syllables).</p></caption><graphic xmlns:xlink="http://www.w3.org/1999/xlink" xlink:href="ZooKeys-369-001-g004.jpg" position="float" orientation="portrait" xlink:type="simple"/></fig></tp:treatment-sec><tp:treatment-sec sec-type="Song recording"><title>Song recording.</title><p>Male specimens collected from Turkey, Antalya, Elmalı, Bozöyük köyü-Uzunkarış Tepe arası, <named-content xmlns:xlink="http://www.w3.org/1999/xlink" content-type="dwc:verbatimCoordinates" xlink:type="simple">36°43.509'N, 30°09.298'E</named-content>, 1768 m, 9.VII.2008 <!--PageBreak-->(by D. Şirin &amp; U. Şirin) and calling song recorded from two males at 33 °C in the field (by D. Şirin).</p></tp:treatment-sec><tp:treatment-sec sec-type="Description of song"><title>Description of song.</title><p>Total of the six records from two males was analyzed. The calling song consists of several phrases in different duration (<xref ref-type="fig" rid="F4">Figure 4b</xref>). The phrases begin with thick pulse and continue with low intensity in the first part of the phrase. The following part of phrases consists of song elements with higher intensity (<xref ref-type="fig" rid="F4">Figure 4c</xref>). Phrases duration varies between 3.53–25.95 s (11.32 ± 5.53). Syllable duration varies between 33 and 40 ms (36.72 ± 1.28) with an interval of 0–3 ms (1.52 ± 0.09). Oscillographic analyses showed that each syllable contains different number of parts which are divided by the very short interval (lower than 2 ms). First and last part of a syllable generally consist of 2–4 shorter elements (each of 1 ms), while middle part consists of two longer elements (each of 6–8 ms).</p></tp:treatment-sec><ref-list><ref id="B33"><mixed-citation xmlns:xlink="http://www.w3.org/1999/xlink" xlink:type="simple"><person-group><name name-style="western"><surname>Karabağ</surname><given-names>T</given-names></name></person-group> (<year>1958</year>) <source>Türkiye’nin Orthoptera faunası.</source><publisher-name>Şirketi Murettebiye Basımevi</publisher-name>, <publisher-loc>İstanbul</publisher-loc>, <lpage>192</lpage> pp.</mixed-citation></ref><ref id="B35"><mixed-citation xmlns:xlink="http://www.w3.org/1999/xlink" xlink:type="simple"><person-group><name name-style="western"><surname>Karabağ</surname><given-names>T</given-names></name><name name-style="western"><surname>Gümüşsuyu</surname><given-names>İ</given-names></name><name name-style="western"><surname>Balamir</surname><given-names>S ve Tutkun E</given-names></name></person-group> (<year>1971</year>) <article-title>Türkiye Orthoptera Faunasının Tespiti üzerine Araştırmalar.</article-title><source>Bitki Koruma Bülteni</source><volume>11</volume>(<issue>2</issue>): <fpage>73</fpage>-<lpage>100</lpage>.</mixed-citation></ref></ref-list></tp:taxon-treatment>
