# Supplementary material for: First song descriptions of some Anatolian species of Tettigoniidae Krauss, 1902 (Orthoptera, Ensifera)
Source: Zookeys. 2014 Jan 13;(369):1–24. doi: 10.3897/zookeys.369.5864 (PMC3904116; doi:10.3897/zookeys.369.5864)
Supplement: XML Treatment for Parapholidoptera bolkarensis [file zookeys.369.5864-treatment4.xml]

<!DOCTYPE tp:taxon-treatment
  PUBLIC "-//TaxonX//DTD Taxonomic Treatment Publishing DTD v0 20100105//EN" "tax-treatment-NSO.dtd">
<tp:taxon-treatment xmlns:tp="http://www.plazi.org/taxpub"><tp:treatment-meta><mixed-citation publication-type="journal"><person-group><name><surname>Şirin</surname><given-names>Deniz</given-names></name><name><surname>Taylan</surname><given-names>Mehmet Sait</given-names></name><name><surname>Mol</surname><given-names>Abbas</given-names></name></person-group><article-title>First song descriptions of some Anatolian species of Tettigoniidae Krauss, 1902 (Orthoptera, Ensifera)</article-title><source>Zookeys</source><day>13</day><month>1</month><year>2014</year><volume>2014</volume><issue>369</issue><fpage>1</fpage><lpage>24</lpage><pub-id pub-id-type="doi">10.3897/zookeys.369.5864</pub-id></mixed-citation></tp:treatment-meta><tp:nomenclature><tp:taxon-name>
                            <tp:taxon-name-part taxon-name-part-type="genus">Parapholidoptera</tp:taxon-name-part>
                            <tp:taxon-name-part taxon-name-part-type="species">bolkarensis</tp:taxon-name-part>
                            <object-id xmlns:xlink="http://www.w3.org/1999/xlink" xlink:type="simple">http://species-id.net/wiki/Parapholidoptera_bolkarensis</object-id>
                        </tp:taxon-name><tp:taxon-authority>Çıplak, 2000</tp:taxon-authority></tp:nomenclature><tp:treatment-sec sec-type="Distribution"><title>Distribution.</title><p>Endemic for Turkey, Bolkar Mountains (<xref ref-type="fig" rid="F5">Figure 5a</xref>) (<xref ref-type="bibr" rid="B3">Çıplak 2000</xref>).</p><fig id="F5" position="float" orientation="portrait"><label>Figure 5.</label><caption><p>Distribution map (<bold>A</bold>) and male calling song of <italic><tp:taxon-name>Parapholidoptera bolkarensis</tp:taxon-name></italic> (<bold>B</bold> sequences of phrases <bold>C</bold> a group of phrases and <bold>D</bold> one complete phrase).</p></caption><graphic xmlns:xlink="http://www.w3.org/1999/xlink" xlink:href="ZooKeys-369-001-g005.jpg" position="float" orientation="portrait" xlink:type="simple"/></fig></tp:treatment-sec><tp:treatment-sec sec-type="Song recording"><title>Song recording.</title><p>Male specimens collected from Turkey, Niğde, Ulukışla, Karagöl Yolu, Bolkar Dağları, 2285 m (type locality), 12.VIII.2011 (by M. S. Taylan, A. Aydın) and calling song recorded from two males at 25 °C in the field (by M. S. Taylan).</p></tp:treatment-sec><tp:treatment-sec sec-type="Description of song"><title>Description of song.</title><p>Total of the six records from two males was examined. The calling song consists of a series of regular phrases (<xref ref-type="fig" rid="F5">Figure 5b</xref>) with an interval of 509–1259 ms (0.76 ± 0.10). Phrase durations vary between 219–346 ms (294 ± 0.04) and <!--PageBreak-->phrases consist of 4–6 (5.21 ± 0.54) syllables. The first and second syllables at the beginning of the phrase are quieter and shorter (having low amplitudes) than the following ones (<xref ref-type="fig" rid="F5">Figure 5c</xref>). Syllable duration varies between 17 and 41 ms (30.74 ± 4.08) with an interval of 21–47 ms (28.52 ± 3.13). Oscillographic analyses showed that each syllable contains two parts. First part of syllables relatively short and consist of comprised song elements (<xref ref-type="fig" rid="F5">Figure 5d</xref>). First parts generally last 8–13 ms (11.71 ± 1.16) and are followed by second part after an interval of 0–5 ms (1.22 ± 0.48). The second syllable part includes several high amplitudes elements (<xref ref-type="fig" rid="F5">Figure 5d</xref>). These elements number is always 3–4 in first syllable and following respectively 9–10, 12–13, 13–15, 16–18 and 16–18 in last syllable. The second syllable part is much louder (except of the first syllable) and longer than the first part and duration varies between 9 and 27 ms (16.71 ± 3.76).</p></tp:treatment-sec><ref-list><ref id="B3"><mixed-citation xmlns:xlink="http://www.w3.org/1999/xlink" xlink:type="simple"><person-group><name name-style="western"><surname>Çıplak</surname><given-names>B</given-names></name></person-group> (<year>2000</year>) <article-title>The systematics and phylogeny of <italic>Parapholidoptera</italic> (Orthoptera, Tettigoniidae: Tettigoniinae).</article-title><source>Systematic Entomology</source><volume>25</volume>: <fpage>411</fpage>-<lpage>436</lpage>. doi: <ext-link ext-link-type="uri" xlink:href="http://dx.doi.org/10.1111/j.1365-3113.2000.00112.x" xlink:type="simple">10.1111/j.1365-3113.2000.00112.x</ext-link></mixed-citation></ref></ref-list></tp:taxon-treatment>
