# Supplementary material for: First song descriptions of some Anatolian species of Tettigoniidae Krauss, 1902 (Orthoptera, Ensifera)
Source: Zookeys. 2014 Jan 13;(369):1–24. doi: 10.3897/zookeys.369.5864 (PMC3904116; doi:10.3897/zookeys.369.5864)
Supplement: XML Treatment for Parapholidoptera intermixta [file zookeys.369.5864-treatment5.xml]

<!DOCTYPE tp:taxon-treatment
  PUBLIC "-//TaxonX//DTD Taxonomic Treatment Publishing DTD v0 20100105//EN" "tax-treatment-NSO.dtd">
<tp:taxon-treatment xmlns:tp="http://www.plazi.org/taxpub"><tp:treatment-meta><mixed-citation publication-type="journal"><person-group><name><surname>Şirin</surname><given-names>Deniz</given-names></name><name><surname>Taylan</surname><given-names>Mehmet Sait</given-names></name><name><surname>Mol</surname><given-names>Abbas</given-names></name></person-group><article-title>First song descriptions of some Anatolian species of Tettigoniidae Krauss, 1902 (Orthoptera, Ensifera)</article-title><source>Zookeys</source><day>13</day><month>1</month><year>2014</year><volume>2014</volume><issue>369</issue><fpage>1</fpage><lpage>24</lpage><pub-id pub-id-type="doi">10.3897/zookeys.369.5864</pub-id></mixed-citation></tp:treatment-meta><tp:nomenclature><tp:taxon-name>
                            <tp:taxon-name-part taxon-name-part-type="genus">Parapholidoptera</tp:taxon-name-part>
                            <tp:taxon-name-part taxon-name-part-type="species">intermixta</tp:taxon-name-part>
                            <object-id xmlns:xlink="http://www.w3.org/1999/xlink" xlink:type="simple">http://species-id.net/wiki/Parapholidoptera_intermixta</object-id>
                        </tp:taxon-name><tp:taxon-authority>Karabağ, 1961</tp:taxon-authority></tp:nomenclature><tp:treatment-sec sec-type="Distribution"><title>Distribution.</title><p>Endemic for Turkey, Binboğa-Mountains (<xref ref-type="fig" rid="F6">Figure 6a</xref>) (<xref ref-type="bibr" rid="B34">Karabağ 1961</xref>, <xref ref-type="bibr" rid="B3">Çıplak 2000</xref>).</p><fig id="F6" position="float" orientation="portrait"><label>Figure 6.</label><caption><p>Distribution map (<bold>A</bold>) and male calling song of <italic><tp:taxon-name>Parapholidoptera intermixta</tp:taxon-name></italic> (<bold>B</bold> sequences of phrases <bold>C</bold> a group of phrases and <bold>D</bold> one complete phrase).</p></caption><graphic xmlns:xlink="http://www.w3.org/1999/xlink" xlink:href="ZooKeys-369-001-g006.jpg" position="float" orientation="portrait" xlink:type="simple"/></fig></tp:treatment-sec><tp:treatment-sec sec-type="Song recording"><title>Song recording.</title><p>Male specimens collected from Turkey, Adana, Saimbeyli, Obruk Saksağan boğazı, 1410 m, 03.VII.2010 (by D. Şirin) and calling song recorded from five males at 28 °C in the field (by D. Şirin).</p></tp:treatment-sec><tp:treatment-sec sec-type="Description of song"><title>Description of song.</title><p>Ten records from five males were examined. The calling song consists of a series of regular phrases (<xref ref-type="fig" rid="F6">Figure 6b</xref>) with an interval of 681–895 <!--PageBreak-->ms (810 ± 0.07). Phrase durations vary between 239–254 ms (246 ± 0.05) and phrases consist of 6–7 (6.12 ± 0.35) syllables. Syllables consisting of denser and hardly distinguishable impulses (<xref ref-type="fig" rid="F6">Figure 6d</xref>). The first and second syllables at the beginning of the phrase are quieter and shorter (having low amplitudes) than the following syllables (<xref ref-type="fig" rid="F6">Figure 6c, d</xref>). Syllable duration varies between 29 and 60 ms (38.59 ± 5.78) without any silent interval [except between the first and second syllables (6–12 ms)].</p></tp:treatment-sec><ref-list><ref id="B34"><mixed-citation xmlns:xlink="http://www.w3.org/1999/xlink" xlink:type="simple"><person-group><name name-style="western"><surname>Karabağ</surname><given-names>T</given-names></name></person-group> (<year>1961</year>) <article-title>Some new and little known Pholidopterini (Orthoptera, Tettigoniidae) from Turkey.</article-title><source>Bulletin of the Research Council of the Israel</source><volume>10</volume>: <fpage>107</fpage>-<lpage>114</lpage>.</mixed-citation></ref><ref id="B3"><mixed-citation xmlns:xlink="http://www.w3.org/1999/xlink" xlink:type="simple"><person-group><name name-style="western"><surname>Çıplak</surname><given-names>B</given-names></name></person-group> (<year>2000</year>) <article-title>The systematics and phylogeny of <italic>Parapholidoptera</italic> (Orthoptera, Tettigoniidae: Tettigoniinae).</article-title><source>Systematic Entomology</source><volume>25</volume>: <fpage>411</fpage>-<lpage>436</lpage>. doi: <ext-link ext-link-type="uri" xlink:href="http://dx.doi.org/10.1111/j.1365-3113.2000.00112.x" xlink:type="simple">10.1111/j.1365-3113.2000.00112.x</ext-link></mixed-citation></ref></ref-list></tp:taxon-treatment>
