# Supplementary material for: First song descriptions of some Anatolian species of Tettigoniidae Krauss, 1902 (Orthoptera, Ensifera)
Source: Zookeys. 2014 Jan 13;(369):1–24. doi: 10.3897/zookeys.369.5864 (PMC3904116; doi:10.3897/zookeys.369.5864)
Supplement: XML Treatment for Parapholidoptera salmani [file zookeys.369.5864-treatment6.xml]

<!DOCTYPE tp:taxon-treatment
  PUBLIC "-//TaxonX//DTD Taxonomic Treatment Publishing DTD v0 20100105//EN" "tax-treatment-NSO.dtd">
<tp:taxon-treatment xmlns:tp="http://www.plazi.org/taxpub"><tp:treatment-meta><mixed-citation publication-type="journal"><person-group><name><surname>Şirin</surname><given-names>Deniz</given-names></name><name><surname>Taylan</surname><given-names>Mehmet Sait</given-names></name><name><surname>Mol</surname><given-names>Abbas</given-names></name></person-group><article-title>First song descriptions of some Anatolian species of Tettigoniidae Krauss, 1902 (Orthoptera, Ensifera)</article-title><source>Zookeys</source><day>13</day><month>1</month><year>2014</year><volume>2014</volume><issue>369</issue><fpage>1</fpage><lpage>24</lpage><pub-id pub-id-type="doi">10.3897/zookeys.369.5864</pub-id></mixed-citation></tp:treatment-meta><tp:nomenclature><tp:taxon-name>
                            <tp:taxon-name-part taxon-name-part-type="genus">Parapholidoptera</tp:taxon-name-part>
                            <tp:taxon-name-part taxon-name-part-type="species">salmani</tp:taxon-name-part>
                            <object-id xmlns:xlink="http://www.w3.org/1999/xlink" xlink:type="simple">http://species-id.net/wiki/Parapholidoptera_salmani</object-id>
                        </tp:taxon-name><tp:taxon-authority>Çıplak, 2000</tp:taxon-authority></tp:nomenclature><tp:treatment-sec sec-type="Distribution"><title>Distribution.</title><p>Endemic for Central Anatolia and the Black Sea area of Turkey (<xref ref-type="fig" rid="F7">Figure 7a</xref>) (<xref ref-type="bibr" rid="B3">Çıplak 2000</xref>, <xref ref-type="bibr" rid="B54">Ünal 2006</xref>).</p><fig id="F7" position="float" orientation="portrait"><label>Figure 7.</label><caption><p>Distribution map (<bold>A</bold>) and male calling song of <italic><tp:taxon-name>Parapholidoptera salmani</tp:taxon-name></italic> (<bold>B</bold> sequences of phrases <bold>C</bold> a group of phrases and <bold>D</bold> one complete phrase).</p></caption><graphic xmlns:xlink="http://www.w3.org/1999/xlink" xlink:href="ZooKeys-369-001-g007.jpg" position="float" orientation="portrait" xlink:type="simple"/></fig></tp:treatment-sec><tp:treatment-sec sec-type="Song recording"><title>Song recording.</title><p>Male specimens collected from Turkey, Tokat, Çamlıbel Geçidi, 1960 m., 02.VIII.2011 (by M.S. Taylan) and calling song recorded from three males at 30 °C in the field which is type locality of species (by M.S. Taylan).</p></tp:treatment-sec><tp:treatment-sec sec-type="Description of song"><title>Description of song.</title><p>Six records from three males were examined. The calling song consists of a series of regular phrases (<xref ref-type="fig" rid="F7">Figure 7b</xref>) with an interval of 522–845 ms (612 ± 0.09). Phrase durations vary between 220–304 ms (265 ± 0.02) and phrases consist of 5–8 (6.35 ± 0.63) syllables. Syllables consist of several high amplitudes elements (<xref ref-type="fig" rid="F5">Figure 5d</xref>). These elements number is always uncountable in first syllable, 9–13 in second syllable and 17–24 (generally 20–22) in following syllables. The phrase begins with 2–3 low amplitude syllables and the maximum <!--PageBreak-->intensity is usually reached between 3/8–3/5 of the phrase (<xref ref-type="fig" rid="F7">Figure 7c</xref>, <xref ref-type="fig" rid="F7">7d</xref>). Syllable duration varies between 23 and 43 ms (35.01 ± 5.78) with an interval of 0–3 ms (2.21 ± 0.17).</p></tp:treatment-sec><tp:treatment-sec><!--Section generated to contain objects referenced in tp:taxon-treatment.--><fig id="F5" position="float" orientation="portrait"><label>Figure 5.</label><caption><p>Distribution map (<bold>A</bold>) and male calling song of <italic><tp:taxon-name>Parapholidoptera bolkarensis</tp:taxon-name></italic> (<bold>B</bold> sequences of phrases <bold>C</bold> a group of phrases and <bold>D</bold> one complete phrase).</p></caption><graphic xmlns:xlink="http://www.w3.org/1999/xlink" xlink:href="ZooKeys-369-001-g005.jpg" position="float" orientation="portrait" xlink:type="simple"/></fig></tp:treatment-sec><ref-list><ref id="B3"><mixed-citation xmlns:xlink="http://www.w3.org/1999/xlink" xlink:type="simple"><person-group><name name-style="western"><surname>Çıplak</surname><given-names>B</given-names></name></person-group> (<year>2000</year>) <article-title>The systematics and phylogeny of <italic>Parapholidoptera</italic> (Orthoptera, Tettigoniidae: Tettigoniinae).</article-title><source>Systematic Entomology</source><volume>25</volume>: <fpage>411</fpage>-<lpage>436</lpage>. doi: <ext-link ext-link-type="uri" xlink:href="http://dx.doi.org/10.1111/j.1365-3113.2000.00112.x" xlink:type="simple">10.1111/j.1365-3113.2000.00112.x</ext-link></mixed-citation></ref><ref id="B54"><mixed-citation xmlns:xlink="http://www.w3.org/1999/xlink" xlink:type="simple"><person-group><name name-style="western"><surname>Ünal</surname><given-names>M</given-names></name></person-group> (<year>2006</year>) <article-title>Tettigoniidae (Orthoptera) from Turkey and the Middle East.</article-title><source>Transactions of the American Entomological Society</source><series>(1890-)</series><volume>132</volume>(<issue>1–2</issue>): <fpage>157</fpage>–<lpage>203</lpage>.</mixed-citation></ref></ref-list></tp:taxon-treatment>
