# Supplementary material for: First song descriptions of some Anatolian species of Tettigoniidae Krauss, 1902 (Orthoptera, Ensifera)
Source: Zookeys. 2014 Jan 13;(369):1–24. doi: 10.3897/zookeys.369.5864 (PMC3904116; doi:10.3897/zookeys.369.5864)
Supplement: XML Treatment for Pezodrymadusa konowi [file zookeys.369.5864-treatment7.xml]

<!DOCTYPE tp:taxon-treatment
  PUBLIC "-//TaxonX//DTD Taxonomic Treatment Publishing DTD v0 20100105//EN" "tax-treatment-NSO.dtd">
<tp:taxon-treatment xmlns:tp="http://www.plazi.org/taxpub"><tp:treatment-meta><mixed-citation publication-type="journal"><person-group><name><surname>Şirin</surname><given-names>Deniz</given-names></name><name><surname>Taylan</surname><given-names>Mehmet Sait</given-names></name><name><surname>Mol</surname><given-names>Abbas</given-names></name></person-group><article-title>First song descriptions of some Anatolian species of Tettigoniidae Krauss, 1902 (Orthoptera, Ensifera)</article-title><source>Zookeys</source><day>13</day><month>1</month><year>2014</year><volume>2014</volume><issue>369</issue><fpage>1</fpage><lpage>24</lpage><pub-id pub-id-type="doi">10.3897/zookeys.369.5864</pub-id></mixed-citation></tp:treatment-meta><tp:nomenclature><tp:taxon-name>
                            <tp:taxon-name-part taxon-name-part-type="genus">Pezodrymadusa</tp:taxon-name-part>
                            <tp:taxon-name-part taxon-name-part-type="species">konowi</tp:taxon-name-part>
                            <object-id xmlns:xlink="http://www.w3.org/1999/xlink" xlink:type="simple">http://species-id.net/wiki/Pezodrymadusa_konowi</object-id>
                        </tp:taxon-name><tp:taxon-authority>(Bolivar, 1899)</tp:taxon-authority></tp:nomenclature><tp:treatment-sec sec-type="Distribution"><title>Distribution.</title><p>Endemic for Turkey – East Anatolia (<xref ref-type="fig" rid="F8">Figure 8a</xref>) (<xref ref-type="bibr" rid="B34">Karabağ 1961</xref>, <xref ref-type="bibr" rid="B49">Sevgili et al. 2012b</xref>).</p><fig id="F8" position="float" orientation="portrait"><label>Figure 8.</label><caption><p>Distribution map (<bold>A</bold>) and male calling song of <italic><tp:taxon-name>Pezodrymadusa konowi</tp:taxon-name></italic> (<bold>B</bold> sequences of phrases groups <bold>C</bold> two complete phrase and <bold>D</bold> a group of syllable couples).</p></caption><graphic xmlns:xlink="http://www.w3.org/1999/xlink" xlink:href="ZooKeys-369-001-g008.jpg" position="float" orientation="portrait" xlink:type="simple"/></fig></tp:treatment-sec><tp:treatment-sec sec-type="Song recording"><title>Song recording.</title><p>Male specimens collected from Turkey, Elazığ, Keban çıkışı 15 km, <named-content xmlns:xlink="http://www.w3.org/1999/xlink" content-type="dwc:verbatimCoordinates" xlink:type="simple">38°42.790'N, 38°57.428'E</named-content>, 1376 m, 03.VII.2012 (by D. Şirin &amp; A. Mol), and calling song recorded from two males at 32 °C in laboratory (by D. Şirin).</p></tp:treatment-sec><tp:treatment-sec sec-type="Description of song"><title>Description of song.</title><p>Five records from two males were evaluated. The calling song consists of a series of irregular number of phrases (<xref ref-type="fig" rid="F8">Figure 8b</xref>) with an interval of 297–615 ms (376 ± 0.09). Phrases are consisting of 9–11 (9.84 ± 0.99) syllables. The phrase begins with a quiet syllable (<xref ref-type="fig" rid="F8">Figure 8c</xref>). Oscillographic analyses showed that each phrase involves two syllable couples (<xref ref-type="fig" rid="F8">Figure 8d</xref>). Syllable couple duration varies between 53–67 ms (54.10 ± 1.97) with an interval of 5–19 ms (8.37 ± 2.17). First syllable in these couples lasts 19–25 ms (22.33 ± 1.67) and contains a louder beginning part [17–23 ms (21.12 ± 2.27)] and a quieter part [1–4 ms (1.97 ±0.78)]. First syllable in these couples is followed by a second syllable (except the first syllable in a phrase) after an interval of 6–12 ms (8.22 ± 1.63). Duration of the second syllable in these couples varies between 26–34 ms (28.57 ± 2.15).</p><!--PageBreak--></tp:treatment-sec><ref-list><ref id="B34"><mixed-citation xmlns:xlink="http://www.w3.org/1999/xlink" xlink:type="simple"><person-group><name name-style="western"><surname>Karabağ</surname><given-names>T</given-names></name></person-group> (<year>1961</year>) <article-title>Some new and little known Pholidopterini (Orthoptera, Tettigoniidae) from Turkey.</article-title><source>Bulletin of the Research Council of the Israel</source><volume>10</volume>: <fpage>107</fpage>-<lpage>114</lpage>.</mixed-citation></ref><ref id="B49"><mixed-citation xmlns:xlink="http://www.w3.org/1999/xlink" xlink:type="simple"><person-group><name name-style="western"><surname>Sevgili</surname><given-names>H</given-names></name><name name-style="western"><surname>Demirsoy</surname><given-names>A</given-names></name><name name-style="western"><surname>Durmuş</surname><given-names>Y</given-names></name></person-group> (<year>2012b</year>) <article-title>Orthoptera fauna of Kemaliye (Erzincan).</article-title><source>Hacettepe Journal of Biology and Chemistry</source><volume>40</volume>(<issue>4</issue>): <fpage>317</fpage>-<lpage>335</lpage>.</mixed-citation></ref></ref-list></tp:taxon-treatment>
