# Supplementary material for: First song descriptions of some Anatolian species of Tettigoniidae Krauss, 1902 (Orthoptera, Ensifera)
Source: Zookeys. 2014 Jan 13;(369):1–24. doi: 10.3897/zookeys.369.5864 (PMC3904116; doi:10.3897/zookeys.369.5864)
Supplement: XML Treatment for Pezodrymadusa kurmana [file zookeys.369.5864-treatment8.xml]

<!DOCTYPE tp:taxon-treatment
  PUBLIC "-//TaxonX//DTD Taxonomic Treatment Publishing DTD v0 20100105//EN" "tax-treatment-NSO.dtd">
<tp:taxon-treatment xmlns:tp="http://www.plazi.org/taxpub"><tp:treatment-meta><mixed-citation publication-type="journal"><person-group><name><surname>Şirin</surname><given-names>Deniz</given-names></name><name><surname>Taylan</surname><given-names>Mehmet Sait</given-names></name><name><surname>Mol</surname><given-names>Abbas</given-names></name></person-group><article-title>First song descriptions of some Anatolian species of Tettigoniidae Krauss, 1902 (Orthoptera, Ensifera)</article-title><source>Zookeys</source><day>13</day><month>1</month><year>2014</year><volume>2014</volume><issue>369</issue><fpage>1</fpage><lpage>24</lpage><pub-id pub-id-type="doi">10.3897/zookeys.369.5864</pub-id></mixed-citation></tp:treatment-meta><tp:nomenclature><tp:taxon-name>
                            <tp:taxon-name-part taxon-name-part-type="genus">Pezodrymadusa</tp:taxon-name-part>
                            <tp:taxon-name-part taxon-name-part-type="species">kurmana</tp:taxon-name-part>
                            <object-id xmlns:xlink="http://www.w3.org/1999/xlink" xlink:type="simple">http://species-id.net/wiki/Pezodrymadusa_kurmana</object-id>
                        </tp:taxon-name><tp:taxon-authority>(Ramme, 1939)</tp:taxon-authority></tp:nomenclature><tp:treatment-sec sec-type="Distribution"><title>Distribution.</title><p>Endemic for Turkey – East Anatolia (<xref ref-type="fig" rid="F9">Figure 9a</xref>) (<xref ref-type="bibr" rid="B34">Karabağ 1961</xref>, <xref ref-type="bibr" rid="B49">Sevgili et al. 2012b</xref>).</p><fig id="F9" position="float" orientation="portrait"><label>Figure 9.</label><caption><p>Distribution map (<bold>A</bold>) and male calling song of <italic><tp:taxon-name>Pezodrymadusa kurmana</tp:taxon-name></italic> (<bold>B</bold> sequences of phrases groups <bold>C</bold> three complete phrase and <bold>D</bold> a group of syllable couples).</p></caption><graphic xmlns:xlink="http://www.w3.org/1999/xlink" xlink:href="ZooKeys-369-001-g009.jpg" position="float" orientation="portrait" xlink:type="simple"/></fig><!--PageBreak--></tp:treatment-sec><tp:treatment-sec sec-type="Song recording"><title>Song recording.</title><p>Male specimens collected from Turkey, Malatya, Yeşilyurt, Gündüzbey–Adıyaman yolu, Bürücek Yaylası, <named-content xmlns:xlink="http://www.w3.org/1999/xlink" content-type="dwc:verbatimCoordinates" xlink:type="simple">38°11.425'N, 38°19.102'E</named-content>, 1862 m, 02.VI.2010 (by D. Şirin), Doğanşehir, Çığlık, Gürobası köyü üstleri, <named-content xmlns:xlink="http://www.w3.org/1999/xlink" content-type="dwc:verbatimCoordinates" xlink:type="simple">38°05.138'N, 37°58.576'E</named-content>, 1791 m, 04.VII.2012 (by D. Şirin &amp; A. Mol) and calling song recorded from three males at 32 °C in laboratory (by D. Şirin).</p></tp:treatment-sec><tp:treatment-sec sec-type="Description of song"><title>Description of song.</title><p>Eight records from three males were evaluated. The calling song consists of a series of phrases (<xref ref-type="fig" rid="F9">Figure 9b</xref>) with an interval 256–693 ms (392 ± 0.13). Phrases are consisting of 9–13 (10.40 ± 0.98) syllables. The phrase begins with a quiet syllable (<xref ref-type="fig" rid="F9">Figure 9c</xref>). Oscillographic analyses showed that each phrase involves a few couples of syllables (<xref ref-type="fig" rid="F9">Figure 9d</xref>). Syllable couple duration varies between 50–72 ms (61.61 ± 4.79) with an interval of 2–5 ms (3.24 ± 0.97). First syllable in these couples lasts 23–33 ms (28.23 ± 1.93) and contains a quieter beginning part (6–8 ms (7.17 ± 0.77)) and a louder part (17–22 ms (21.52 ± 2.33)). First syllable in these couples is followed by a second syllable (except first syllable). Duration of the second syllable varies between 32–42 ms (34.85 ± 2.33).</p></tp:treatment-sec><ref-list><ref id="B34"><mixed-citation xmlns:xlink="http://www.w3.org/1999/xlink" xlink:type="simple"><person-group><name name-style="western"><surname>Karabağ</surname><given-names>T</given-names></name></person-group> (<year>1961</year>) <article-title>Some new and little known Pholidopterini (Orthoptera, Tettigoniidae) from Turkey.</article-title><source>Bulletin of the Research Council of the Israel</source><volume>10</volume>: <fpage>107</fpage>-<lpage>114</lpage>.</mixed-citation></ref><ref id="B49"><mixed-citation xmlns:xlink="http://www.w3.org/1999/xlink" xlink:type="simple"><person-group><name name-style="western"><surname>Sevgili</surname><given-names>H</given-names></name><name name-style="western"><surname>Demirsoy</surname><given-names>A</given-names></name><name name-style="western"><surname>Durmuş</surname><given-names>Y</given-names></name></person-group> (<year>2012b</year>) <article-title>Orthoptera fauna of Kemaliye (Erzincan).</article-title><source>Hacettepe Journal of Biology and Chemistry</source><volume>40</volume>(<issue>4</issue>): <fpage>317</fpage>-<lpage>335</lpage>.</mixed-citation></ref></ref-list></tp:taxon-treatment>
