# Supplementary material for: First song descriptions of some Anatolian species of Tettigoniidae Krauss, 1902 (Orthoptera, Ensifera)
Source: Zookeys. 2014 Jan 13;(369):1–24. doi: 10.3897/zookeys.369.5864 (PMC3904116; doi:10.3897/zookeys.369.5864)
Supplement: XML Treatment for Pezodrymadusa lata [file zookeys.369.5864-treatment9.xml]

<!DOCTYPE tp:taxon-treatment
  PUBLIC "-//TaxonX//DTD Taxonomic Treatment Publishing DTD v0 20100105//EN" "tax-treatment-NSO.dtd">
<tp:taxon-treatment xmlns:tp="http://www.plazi.org/taxpub"><tp:treatment-meta><mixed-citation publication-type="journal"><person-group><name><surname>Şirin</surname><given-names>Deniz</given-names></name><name><surname>Taylan</surname><given-names>Mehmet Sait</given-names></name><name><surname>Mol</surname><given-names>Abbas</given-names></name></person-group><article-title>First song descriptions of some Anatolian species of Tettigoniidae Krauss, 1902 (Orthoptera, Ensifera)</article-title><source>Zookeys</source><day>13</day><month>1</month><year>2014</year><volume>2014</volume><issue>369</issue><fpage>1</fpage><lpage>24</lpage><pub-id pub-id-type="doi">10.3897/zookeys.369.5864</pub-id></mixed-citation></tp:treatment-meta><tp:nomenclature><tp:taxon-name>
                            <tp:taxon-name-part taxon-name-part-type="genus">Pezodrymadusa</tp:taxon-name-part>
                            <tp:taxon-name-part taxon-name-part-type="species">lata</tp:taxon-name-part>
                            <object-id xmlns:xlink="http://www.w3.org/1999/xlink" xlink:type="simple">http://species-id.net/wiki/Pezodrymadusa_lata</object-id>
                        </tp:taxon-name><tp:taxon-authority>Karabağ, 1961</tp:taxon-authority></tp:nomenclature><tp:treatment-sec sec-type="Distribution"><title>Distribution.</title><p>Endemic for Turkey – East Anatolia (<xref ref-type="fig" rid="F10">Figure 10a</xref>) (<xref ref-type="bibr" rid="B34">Karabağ 1961</xref>).</p><fig id="F10" position="float" orientation="portrait"><label>Figure 10.</label><caption><p>Distribution map (<bold>A</bold>) and male calling song of <italic><tp:taxon-name>Pezodrymadusa lata</tp:taxon-name></italic> (<bold>B</bold> sequences of phrases groups <bold>C</bold> three complete phrase and <bold>D</bold> a group of syllable couples).</p></caption><graphic xmlns:xlink="http://www.w3.org/1999/xlink" xlink:href="ZooKeys-369-001-g010.jpg" position="float" orientation="portrait" xlink:type="simple"/></fig></tp:treatment-sec><tp:treatment-sec sec-type="Song recording"><title>Song recording.</title><p>Male specimens collected from Turkey, Malatya, Doğanşehir, Çığlık, 1791 m, 4.VII.2012 (by D. Şirin &amp; A. Mol), and calling song recorded from one male at 30 °C in the field (by A. Mol).</p></tp:treatment-sec><tp:treatment-sec sec-type="Description of song"><title>Description of song.</title><p>A total ofsix records from one male were examined. The calling song consists of a series of regular phrases (<xref ref-type="fig" rid="F10">Figure 10b</xref>) with an interval of 262–604 ms (332 ± 0.11). Phrases are consisting of 11–15 (12.84 ± 0.83) syllables and the number of syllables in 100 ms is approximately two. The phrases begin with a quiet (low amplitude) syllable (<xref ref-type="fig" rid="F10">Figure 10c</xref>). Oscillographic analyses showed that each phrase involves a few couples of syllables (<xref ref-type="fig" rid="F10">Figure 10d</xref>). Syllable couple duration varies between 46–54 ms (50.85 ± 4.79) with an interval of 3–5 ms (4.74 ± 0.77). First syllable in these couples lasts 17–23 ms (21.23 ± 1.88) and contains a louder beginning part (15–18 ms (16.73 ± 1.03)) and a quieter part [3–6 ms (5.02 ± 0.97)]. First syllable in these couples is followed by a second syllable (except first syllable) after an interval of 1–3 ms (1.42 ± 0.11). Duration of the second syllable varies between 28–33 ms (30.15 ± 2.13).</p></tp:treatment-sec><ref-list><ref id="B34"><mixed-citation xmlns:xlink="http://www.w3.org/1999/xlink" xlink:type="simple"><person-group><name name-style="western"><surname>Karabağ</surname><given-names>T</given-names></name></person-group> (<year>1961</year>) <article-title>Some new and little known Pholidopterini (Orthoptera, Tettigoniidae) from Turkey.</article-title><source>Bulletin of the Research Council of the Israel</source><volume>10</volume>: <fpage>107</fpage>-<lpage>114</lpage>.</mixed-citation></ref></ref-list></tp:taxon-treatment>
