# Supplementary material for: First song descriptions of some Anatolian species of Tettigoniidae Krauss, 1902 (Orthoptera, Ensifera)
Source: Zookeys. 2014 Jan 13;(369):1–24. doi: 10.3897/zookeys.369.5864 (PMC3904116; doi:10.3897/zookeys.369.5864)
Supplement: XML Treatment for Psorodonotus davisi [file zookeys.369.5864-treatment11.xml]

<!DOCTYPE tp:taxon-treatment
  PUBLIC "-//TaxonX//DTD Taxonomic Treatment Publishing DTD v0 20100105//EN" "tax-treatment-NSO.dtd">
<tp:taxon-treatment xmlns:tp="http://www.plazi.org/taxpub"><tp:treatment-meta><mixed-citation publication-type="journal"><person-group><name><surname>Şirin</surname><given-names>Deniz</given-names></name><name><surname>Taylan</surname><given-names>Mehmet Sait</given-names></name><name><surname>Mol</surname><given-names>Abbas</given-names></name></person-group><article-title>First song descriptions of some Anatolian species of Tettigoniidae Krauss, 1902 (Orthoptera, Ensifera)</article-title><source>Zookeys</source><day>13</day><month>1</month><year>2014</year><volume>2014</volume><issue>369</issue><fpage>1</fpage><lpage>24</lpage><pub-id pub-id-type="doi">10.3897/zookeys.369.5864</pub-id></mixed-citation></tp:treatment-meta><tp:nomenclature><tp:taxon-name>
                            <tp:taxon-name-part taxon-name-part-type="genus">Psorodonotus</tp:taxon-name-part>
                            <tp:taxon-name-part taxon-name-part-type="species">davisi</tp:taxon-name-part>
                            <object-id xmlns:xlink="http://www.w3.org/1999/xlink" xlink:type="simple">http://species-id.net/wiki/Psorodonotus_davisi</object-id>
                        </tp:taxon-name><tp:taxon-authority>Karabağ, 1956</tp:taxon-authority></tp:nomenclature><tp:treatment-sec sec-type="Distribution"><title>Distribution.</title><p>Endemic for Turkey – North East Anatolia (<xref ref-type="fig" rid="F12">Figure 12a</xref>) (<xref ref-type="bibr" rid="B32">Karabağ 1956</xref>, <xref ref-type="bibr" rid="B33">Karabağ 1958</xref>)</p><fig id="F12" position="float" orientation="portrait"><label>Figure 12.</label><caption><p>Distribution map (<bold>A</bold>) and male calling song of <italic><tp:taxon-name>Psorodonotus davisi</tp:taxon-name></italic> (<bold>B</bold> sequences of syllables <bold>C</bold> three complete syllables and <bold>D</bold> a complete syllable).</p></caption><graphic xmlns:xlink="http://www.w3.org/1999/xlink" xlink:href="ZooKeys-369-001-g012.jpg" position="float" orientation="portrait" xlink:type="simple"/></fig></tp:treatment-sec><tp:treatment-sec sec-type="Song recording"><title>Song recording.</title><p>Male specimens collected from Turkey, Rize, Ovit Dağı, 1600 m, 20.X.2005, <named-content xmlns:xlink="http://www.w3.org/1999/xlink" content-type="dwc:verbatimCoordinates" xlink:type="simple">40°38.626'N, 40°44.234'E</named-content>, (by A. Mol) and calling song recorded from two males at 24 °C in the field (by A. Mol).</p></tp:treatment-sec><tp:treatment-sec sec-type="Description of song"><title>Description of song.</title><p>Totally six records from two males were examined. The calling song includes rarely one usually several isolated syllables (<xref ref-type="fig" rid="F12">Figure 12b</xref>) with an interval 387–632 ms (526 ± 0.07). Syllable duration varies between 101–117 ms (110 ± 4.21). Oscillographic analyses showed that each syllable follows generally two cycles (<xref ref-type="fig" rid="F12">Figure 12c</xref>, <xref ref-type="fig" rid="F12">12d</xref>). First cycle lasts 65–71 ms (68.71 ± 2.42) and contains two similar quieter parts (each of 15–20 ms) and a louder part [20–28 ms (24.28 ± 2.57)]. Second cycle of syllables varies between 31–40 ms (36.72 ± 2.23) and includes a pulse like quieter part [8–14 (11.45 ± 2.89)] and a louder part which lasts 16 to 24 ms (18.72 ± 3.12).</p></tp:treatment-sec><ref-list><ref id="B32"><mixed-citation xmlns:xlink="http://www.w3.org/1999/xlink" xlink:type="simple"><person-group><name name-style="western"><surname>Karabağ</surname><given-names>T</given-names></name></person-group> (<year>1956</year>) <article-title>Some new and less known Tettigoniidae (Orthoptera) from Turkey.</article-title><source>Communications de la Faculté des Sciences de l’ Université d’ Ankara</source><series>Ser. C. Sciences naturelles</series>, <volume>5</volume>: <fpage>1</fpage>-<lpage>19</lpage>.</mixed-citation></ref><ref id="B33"><mixed-citation xmlns:xlink="http://www.w3.org/1999/xlink" xlink:type="simple"><person-group><name name-style="western"><surname>Karabağ</surname><given-names>T</given-names></name></person-group> (<year>1958</year>) <source>Türkiye’nin Orthoptera faunası.</source><publisher-name>Şirketi Murettebiye Basımevi</publisher-name>, <publisher-loc>İstanbul</publisher-loc>, <lpage>192</lpage> pp.</mixed-citation></ref></ref-list></tp:taxon-treatment>
