# Supplementary material for: First song descriptions of some Anatolian species of Tettigoniidae Krauss, 1902 (Orthoptera, Ensifera)
Source: Zookeys. 2014 Jan 13;(369):1–24. doi: 10.3897/zookeys.369.5864 (PMC3904116; doi:10.3897/zookeys.369.5864)
Supplement: XML Treatment for Psorodonotus rugulosus [file zookeys.369.5864-treatment13.xml]

<!DOCTYPE tp:taxon-treatment
  PUBLIC "-//TaxonX//DTD Taxonomic Treatment Publishing DTD v0 20100105//EN" "tax-treatment-NSO.dtd">
<tp:taxon-treatment xmlns:tp="http://www.plazi.org/taxpub"><tp:treatment-meta><mixed-citation publication-type="journal"><person-group><name><surname>Şirin</surname><given-names>Deniz</given-names></name><name><surname>Taylan</surname><given-names>Mehmet Sait</given-names></name><name><surname>Mol</surname><given-names>Abbas</given-names></name></person-group><article-title>First song descriptions of some Anatolian species of Tettigoniidae Krauss, 1902 (Orthoptera, Ensifera)</article-title><source>Zookeys</source><day>13</day><month>1</month><year>2014</year><volume>2014</volume><issue>369</issue><fpage>1</fpage><lpage>24</lpage><pub-id pub-id-type="doi">10.3897/zookeys.369.5864</pub-id></mixed-citation></tp:treatment-meta><tp:nomenclature><tp:taxon-name>
                            <tp:taxon-name-part taxon-name-part-type="genus">Psorodonotus</tp:taxon-name-part>
                            <tp:taxon-name-part taxon-name-part-type="species">rugulosus</tp:taxon-name-part>
                            <object-id xmlns:xlink="http://www.w3.org/1999/xlink" xlink:type="simple">http://species-id.net/wiki/Psorodonotus_rugulosus</object-id>
                        </tp:taxon-name><tp:taxon-authority>Karabağ, 1952</tp:taxon-authority></tp:nomenclature><tp:treatment-sec sec-type="Distribution"><title>Distribution.</title><p>Endemic for Turkey – North East Anatolia, East Anatolia (<xref ref-type="fig" rid="F14">Figure 14a</xref>) (<xref ref-type="bibr" rid="B31">Karabağ 1952</xref>, <xref ref-type="bibr" rid="B33">1958</xref>, <xref ref-type="bibr" rid="B54">Ünal 2006</xref>).</p><fig id="F14" position="float" orientation="portrait"><label>Figure 14.</label><caption><p>Distribution map (<bold>A</bold>) and male calling song of <italic><tp:taxon-name>Psorodonotus rugulosus</tp:taxon-name></italic> (<bold>B</bold> sequences of syllables <bold>C</bold> three complete syllables and <bold>D</bold> a complete syllable).</p></caption><graphic xmlns:xlink="http://www.w3.org/1999/xlink" xlink:href="ZooKeys-369-001-g014.jpg" position="float" orientation="portrait" xlink:type="simple"/></fig></tp:treatment-sec><tp:treatment-sec sec-type="Song recording"><title>Song recording.</title><p>Male specimens collected from Turkey, Erzincan, Kelkit-Pöske yolu, Ahmetli çıkışı, 2016 m, 30.VI.2013, <named-content xmlns:xlink="http://www.w3.org/1999/xlink" content-type="dwc:verbatimCoordinates" xlink:type="simple">39°53.392'N, 39°21.588'E</named-content>, (by D. Şirin, A. Mol &amp; M.S. Taylan) and calling song recorded from two males at 28 °C in the field (by D. Şirin).</p></tp:treatment-sec><tp:treatment-sec sec-type="Description of song"><title>Description of song.</title><p>Totally six records from two males were examined. The calling song includes isolated syllables (<xref ref-type="fig" rid="F14">Figure 14b, c</xref>) separated by intervals of 456–1915 ms (833 ± 0.25). Syllable duration varies between 62 and 90 ms (78.83 ± 4.68). Oscillographic analyses showed that each syllable includes generally two elements (quieter and louder) (<xref ref-type="fig" rid="F14">Figure 14d</xref>). First element of a syllable (rarely absent) is a quieter part and its duration varies between 5 and 6 ms (5.77 ± 0.19). The first element of syllable is followed by a louder part with an interval of 4–6 ms (5.27 ± 0.62). The louder part (second element) of syllable consists of 24–32 (27.63 ± 3.13) pulses and its duration lasts from 48 to 56 ms (51.21 ± 2.14). Sometimes the louder part is followed by another quieter part with an interval of 13–19 ms (16.03 ± 2.24) and duration of 4–8 ms (5.20 ± 0.72) (<xref ref-type="fig" rid="F14">Figure 14c</xref>).</p></tp:treatment-sec><ref-list><ref id="B31"><mixed-citation xmlns:xlink="http://www.w3.org/1999/xlink" xlink:type="simple"><person-group><name name-style="western"><surname>Karabağ</surname><given-names>T</given-names></name></person-group> (<year>1952</year>) <article-title>Six new Decticinae (Orthoptera: Tettigoniidae) from Turkey.</article-title><source>Proceedings of the Royal Entomological Society of London (B)</source><volume>21</volume>: <fpage>27</fpage>-<lpage>34</lpage>.</mixed-citation></ref><ref id="B33"><mixed-citation xmlns:xlink="http://www.w3.org/1999/xlink" xlink:type="simple"><person-group><name name-style="western"><surname>Karabağ</surname><given-names>T</given-names></name></person-group> (<year>1958</year>) <source>Türkiye’nin Orthoptera faunası.</source><publisher-name>Şirketi Murettebiye Basımevi</publisher-name>, <publisher-loc>İstanbul</publisher-loc>, <lpage>192</lpage> pp.</mixed-citation></ref><ref id="B54"><mixed-citation xmlns:xlink="http://www.w3.org/1999/xlink" xlink:type="simple"><person-group><name name-style="western"><surname>Ünal</surname><given-names>M</given-names></name></person-group> (<year>2006</year>) <article-title>Tettigoniidae (Orthoptera) from Turkey and the Middle East.</article-title><source>Transactions of the American Entomological Society</source><series>(1890-)</series><volume>132</volume>(<issue>1–2</issue>): <fpage>157</fpage>–<lpage>203</lpage>.</mixed-citation></ref></ref-list></tp:taxon-treatment>
