# Supplementary material for: First song descriptions of some Anatolian species of Tettigoniidae Krauss, 1902 (Orthoptera, Ensifera)
Source: Zookeys. 2014 Jan 13;(369):1–24. doi: 10.3897/zookeys.369.5864 (PMC3904116; doi:10.3897/zookeys.369.5864)
Supplement: XML Treatment for Bradyporus (Callimenus) avanos [file zookeys.369.5864-treatment14.xml]

<!DOCTYPE tp:taxon-treatment
  PUBLIC "-//TaxonX//DTD Taxonomic Treatment Publishing DTD v0 20100105//EN" "tax-treatment-NSO.dtd">
<tp:taxon-treatment xmlns:tp="http://www.plazi.org/taxpub"><tp:treatment-meta><mixed-citation publication-type="journal"><person-group><name><surname>Şirin</surname><given-names>Deniz</given-names></name><name><surname>Taylan</surname><given-names>Mehmet Sait</given-names></name><name><surname>Mol</surname><given-names>Abbas</given-names></name></person-group><article-title>First song descriptions of some Anatolian species of Tettigoniidae Krauss, 1902 (Orthoptera, Ensifera)</article-title><source>Zookeys</source><day>13</day><month>1</month><year>2014</year><volume>2014</volume><issue>369</issue><fpage>1</fpage><lpage>24</lpage><pub-id pub-id-type="doi">10.3897/zookeys.369.5864</pub-id></mixed-citation></tp:treatment-meta><tp:nomenclature><tp:taxon-name>
                            <tp:taxon-name-part taxon-name-part-type="genus">Bradyporus</tp:taxon-name-part>
                            (<tp:taxon-name-part taxon-name-part-type="subgenus">Callimenus</tp:taxon-name-part>)
                            <tp:taxon-name-part taxon-name-part-type="species">avanos</tp:taxon-name-part>
                            <object-id xmlns:xlink="http://www.w3.org/1999/xlink" xlink:type="simple">http://species-id.net/wiki/Bradyporus_avanos</object-id>
                        </tp:taxon-name><tp:taxon-authority>Ünal, 2011</tp:taxon-authority></tp:nomenclature><tp:treatment-sec sec-type="Distribution"><title>Distribution.</title><p>Endemic for Turkey, widespread in central Anatolia (<xref ref-type="fig" rid="F15">Figure 15a</xref>) (<xref ref-type="bibr" rid="B55">Ünal 2011</xref>).</p><fig id="F15" position="float" orientation="portrait"><label>Figure 15.</label><caption><p>Distribution map (<bold>A</bold>) and male calling song of <italic><tp:taxon-name>Bradyporus (Callimenus) avanos</tp:taxon-name></italic> (<bold>B</bold> a group of sequences of syllables <bold>C</bold> a complete sequences of syllables and <bold>D</bold> a group of syllables).</p></caption><graphic xmlns:xlink="http://www.w3.org/1999/xlink" xlink:href="ZooKeys-369-001-g015.jpg" position="float" orientation="portrait" xlink:type="simple"/></fig></tp:treatment-sec><tp:treatment-sec sec-type="Song recording"><title>Song recording.</title><p>Male specimens collected from Turkey, Tokat, Çamlıbel, Artova yol ayrımı, <named-content xmlns:xlink="http://www.w3.org/1999/xlink" content-type="dwc:verbatimCoordinates" xlink:type="simple">40°09.680'N, 35°54.309'E</named-content>, 1280 m, 17. VII. 2004, (by A. Mol) and calling song recorded from two males at 32.8 °C in the field (by A. Mol).</p></tp:treatment-sec><tp:treatment-sec sec-type="Description of song"><title>Description of song.</title><p>Total of five records from two males was examined. The calling song consists of polysyllabic sequences of variable duration (<xref ref-type="fig" rid="F15">Figure 15b</xref>) with an interval of 5.80–8.02 s (mean 6.82). Sequences are consisting of 215–350 (262 ± 38.76) syllables. Nearly all syllables are in same amplitude (<xref ref-type="fig" rid="F15">Figure 15c</xref>); rarely syllables in begin or end point of sequences are in low amplitude. General syllables shape is a kind of crescendo (<xref ref-type="fig" rid="F15">Figure 15d</xref>). Syllable period durations vary between 21 and 28 ms (25.68 ± 1.89). The number of syllables in 100 ms is approximately four (<xref ref-type="fig" rid="F15">Figure 15d</xref>). Each syllable includes 14–23 impulses (16 ± 2.14).</p><!--PageBreak--></tp:treatment-sec><ref-list><ref id="B55"><mixed-citation xmlns:xlink="http://www.w3.org/1999/xlink" xlink:type="simple"><person-group><name name-style="western"><surname>Ünal</surname><given-names>M</given-names></name></person-group> (<year>2011</year>) <article-title>Taxonomic review of the subfamily Bradyporinae (Orthoptera: Tettigoniidae; Bradyporini; Ephippigerini) of Turkey, with description of new species and the relationship of the taxa.</article-title><source>Zootaxa</source><volume>2899</volume>: <fpage>1</fpage>-<lpage>42</lpage>.</mixed-citation></ref></ref-list></tp:taxon-treatment>
