# Supplementary material for: First song descriptions of some Anatolian species of Tettigoniidae Krauss, 1902 (Orthoptera, Ensifera)
Source: Zookeys. 2014 Jan 13;(369):1–24. doi: 10.3897/zookeys.369.5864 (PMC3904116; doi:10.3897/zookeys.369.5864)
Supplement: XML Treatment for Saga cappadocica [file zookeys.369.5864-treatment15.xml]

<!DOCTYPE tp:taxon-treatment
  PUBLIC "-//TaxonX//DTD Taxonomic Treatment Publishing DTD v0 20100105//EN" "tax-treatment-NSO.dtd">
<tp:taxon-treatment xmlns:tp="http://www.plazi.org/taxpub"><tp:treatment-meta><mixed-citation publication-type="journal"><person-group><name><surname>Şirin</surname><given-names>Deniz</given-names></name><name><surname>Taylan</surname><given-names>Mehmet Sait</given-names></name><name><surname>Mol</surname><given-names>Abbas</given-names></name></person-group><article-title>First song descriptions of some Anatolian species of Tettigoniidae Krauss, 1902 (Orthoptera, Ensifera)</article-title><source>Zookeys</source><day>13</day><month>1</month><year>2014</year><volume>2014</volume><issue>369</issue><fpage>1</fpage><lpage>24</lpage><pub-id pub-id-type="doi">10.3897/zookeys.369.5864</pub-id></mixed-citation></tp:treatment-meta><tp:nomenclature><tp:taxon-name>
                            <tp:taxon-name-part taxon-name-part-type="genus">Saga</tp:taxon-name-part>
                            <tp:taxon-name-part taxon-name-part-type="species">cappadocica</tp:taxon-name-part>
                            <object-id xmlns:xlink="http://www.w3.org/1999/xlink" xlink:type="simple">http://species-id.net/wiki/Saga_cappadocica</object-id>
                        </tp:taxon-name><tp:taxon-authority>Werner, 1903</tp:taxon-authority></tp:nomenclature><tp:treatment-sec sec-type="Distribution"><title>Distribution.</title><p>Endemic for Turkey – central Anatolia (<xref ref-type="fig" rid="F16">Figure 16a</xref>) (<xref ref-type="bibr" rid="B28">Kaltenbach 1967</xref>, <xref ref-type="bibr" rid="B29">1970</xref>).</p><fig id="F16" position="float" orientation="portrait"><label>Figure 16.</label><caption><p>Distribution map (<bold>A</bold>) and male calling song of <italic><tp:taxon-name>Saga cappadocica</tp:taxon-name></italic> (<bold>B</bold> sequences of repetitive units <bold>C</bold> a group of repetitive units and <bold>D</bold> a complete repetitive unit).</p></caption><graphic xmlns:xlink="http://www.w3.org/1999/xlink" xlink:href="ZooKeys-369-001-g016.jpg" position="float" orientation="portrait" xlink:type="simple"/></fig><!--PageBreak--></tp:treatment-sec><tp:treatment-sec sec-type="Song recording"><title>Song recording.</title><p>Male specimens collected from Turkey, Ankara, Çubuk-Şabanözü yolu 6 km, Mutlu köyü yolu, <named-content xmlns:xlink="http://www.w3.org/1999/xlink" content-type="dwc:verbatimCoordinates" xlink:type="simple">40°14.760'N, 33°05.199'E</named-content>, 1090 m, 10.VII.2011 (by D. Şirin) and calling song recorded from 3 males at 24 °C in the field (by D. Şirin).</p></tp:treatment-sec><tp:treatment-sec sec-type="Description of song"><title>Description of song.</title><p>Total of six records from three males was examined. Oscillographic analyses showed that two possibilities (i) each syllable contains three similar elements (usually crescendo) and phrase consists of a great number of them or (ii) there are micro-phrases of three syllables in a crescending sequence and phrase consists of a great number of this micro-phrases (<xref ref-type="fig" rid="F16">Figure 16c</xref>). So, repetitive unit term was used for this situation to describe the song. The calling song consists of repetitive unit sequences of variable duration (<xref ref-type="fig" rid="F16">Figure 16b</xref>). The phrase begins with 1–2 repetitive units that are quieter than the following ones. Phrase duration varies between 1.02 and 8.12 s (4.15 ± 1.29). The number of repetitive unit in 100 ms is approximately 2.5 and repetitive unit duration varies between 36 and 42 ms (39.11 ± 1.90) with an interval of 6–9 ms (6.72 ± 0.19). Each element includes 4–8 impulses and the duration of each element (<xref ref-type="fig" rid="F16">Figure 16d</xref>) varies between 5 and 9 ms (7.16 ± 0.79).</p></tp:treatment-sec><ref-list><ref id="B28"><mixed-citation xmlns:xlink="http://www.w3.org/1999/xlink" xlink:type="simple"><person-group><name name-style="western"><surname>Kaltenbach</surname><given-names>A</given-names></name></person-group> (<year>1967</year>) <article-title>Unterlagen für eine Monographie der Saginae I. Superrevision der Gattung <italic>Saga</italic> Charpentier (<italic>Saltatoria: Tettigoniidae</italic>).</article-title><source>Beiträge zur Entomologie</source><volume>17</volume>: <fpage>3</fpage>-<lpage>107</lpage>.</mixed-citation></ref><ref id="B29"><mixed-citation xmlns:xlink="http://www.w3.org/1999/xlink" xlink:type="simple"><person-group><name name-style="western"><surname>Kaltenbach</surname><given-names>A</given-names></name></person-group> (<year>1970</year>) <article-title>Unterlagen für eine Monographie der Saginae II. Beiträge zur Autoökologie der Gattung <italic>Saga</italic> Charpentier (<italic>Saltatoria: Tettigoniidae</italic>).</article-title><source>Zoologische Beiträge</source><volume>16</volume>: <fpage>155</fpage>-<lpage>245</lpage>.</mixed-citation></ref></ref-list></tp:taxon-treatment>
