# Supplementary material for: First song descriptions of some Anatolian species of Tettigoniidae Krauss, 1902 (Orthoptera, Ensifera)
Source: Zookeys. 2014 Jan 13;(369):1–24. doi: 10.3897/zookeys.369.5864 (PMC3904116; doi:10.3897/zookeys.369.5864)
Supplement: XML Treatment for Saga rhodiensis [file zookeys.369.5864-treatment16.xml]

<!DOCTYPE tp:taxon-treatment
  PUBLIC "-//TaxonX//DTD Taxonomic Treatment Publishing DTD v0 20100105//EN" "tax-treatment-NSO.dtd">
<tp:taxon-treatment xmlns:tp="http://www.plazi.org/taxpub"><tp:treatment-meta><mixed-citation publication-type="journal"><person-group><name><surname>Şirin</surname><given-names>Deniz</given-names></name><name><surname>Taylan</surname><given-names>Mehmet Sait</given-names></name><name><surname>Mol</surname><given-names>Abbas</given-names></name></person-group><article-title>First song descriptions of some Anatolian species of Tettigoniidae Krauss, 1902 (Orthoptera, Ensifera)</article-title><source>Zookeys</source><day>13</day><month>1</month><year>2014</year><volume>2014</volume><issue>369</issue><fpage>1</fpage><lpage>24</lpage><pub-id pub-id-type="doi">10.3897/zookeys.369.5864</pub-id></mixed-citation></tp:treatment-meta><tp:nomenclature><tp:taxon-name>
                            <tp:taxon-name-part taxon-name-part-type="genus">Saga</tp:taxon-name-part>
                            <tp:taxon-name-part taxon-name-part-type="species">rhodiensis</tp:taxon-name-part>
                            <object-id xmlns:xlink="http://www.w3.org/1999/xlink" xlink:type="simple">http://species-id.net/wiki/Saga_rhodiensis</object-id>
                        </tp:taxon-name><tp:taxon-authority>Salfi, 1929</tp:taxon-authority></tp:nomenclature><tp:treatment-sec sec-type="Distribution"><title>Distribution.</title><p>Anatolia and Rhodos (<xref ref-type="fig" rid="F17">Figure 17a</xref>) (<xref ref-type="bibr" rid="B28">Kaltenbach 1967</xref>, <xref ref-type="bibr" rid="B29">1970</xref>).</p><fig id="F17" position="float" orientation="portrait"><label>Figure 17.</label><caption><p>Distribution map (<bold>A</bold>) and male calling song of <italic><tp:taxon-name>Saga rhodiensis</tp:taxon-name></italic> (<bold>B</bold> sequences of phrases groups <bold>C</bold> a group of syllable sequences and <bold>D</bold> two complete syllable).</p></caption><graphic xmlns:xlink="http://www.w3.org/1999/xlink" xlink:href="ZooKeys-369-001-g017.jpg" position="float" orientation="portrait" xlink:type="simple"/></fig></tp:treatment-sec><tp:treatment-sec sec-type="Song recording"><title>Song recording.</title><p>Male specimens collected from Turkey, Antalya, Kemer, Tahtalı Dağları, Gürleyik mevkii, <named-content xmlns:xlink="http://www.w3.org/1999/xlink" content-type="dwc:verbatimCoordinates" xlink:type="simple">36°33.067'N, 30°25.001'E</named-content>, 1479 m, 2.VIII.2010 (by D. Şirin &amp; U. Şirin) and calling song recorded from two males at 31 °C in the field (by D. Şirin).</p><!--PageBreak--></tp:treatment-sec><tp:treatment-sec sec-type="Description of song"><title>Description of song.</title><p>Total of five records from two males was examined. The calling song consists of regular phrases (<xref ref-type="fig" rid="F17">Figure 17b</xref>) with an interval of 3.25–4.50 s. The phrase begins with characteristic high amplitude syllable in the all phrases. After this syllable phrases continue with a quiet beginning and maximum intensity is usually reached between 1/4 and 1/3 of the phrase, however, in some of the phrases there is often a more gradual crescendo roughly up to half of the phrase (<xref ref-type="fig" rid="F17">Figure 17c</xref>). Phrases contain 86–103 syllables (94.2 ± 7.02) and duration varies between 2.27 and 2.77 s (2.55 ± 2.54). Amplitude of the impulses of each syllable from beginning to end of it is getting louder (<xref ref-type="fig" rid="F17">Figure 17d</xref>). Therefore general song shape shows crescendo type (<xref ref-type="fig" rid="F17">Figure 17c</xref>, <xref ref-type="fig" rid="F17">17d</xref>). The number of syllables in 100 ms is 4–5 (4.18 ± 0.19). Syllable duration varies between 14 and 28 ms (20.92 ± 1.79) with an interval of 3–7 ms (5.62 ± 0.11). Oscillographic analyses showed that each syllable consists of a single element and includes easily countable impulses 16–22 (19.72 ± 1.87) in a crescending structure (<xref ref-type="fig" rid="F17">Figure 17d</xref>).</p></tp:treatment-sec><ref-list><ref id="B28"><mixed-citation xmlns:xlink="http://www.w3.org/1999/xlink" xlink:type="simple"><person-group><name name-style="western"><surname>Kaltenbach</surname><given-names>A</given-names></name></person-group> (<year>1967</year>) <article-title>Unterlagen für eine Monographie der Saginae I. Superrevision der Gattung <italic>Saga</italic> Charpentier (<italic>Saltatoria: Tettigoniidae</italic>).</article-title><source>Beiträge zur Entomologie</source><volume>17</volume>: <fpage>3</fpage>-<lpage>107</lpage>.</mixed-citation></ref><ref id="B29"><mixed-citation xmlns:xlink="http://www.w3.org/1999/xlink" xlink:type="simple"><person-group><name name-style="western"><surname>Kaltenbach</surname><given-names>A</given-names></name></person-group> (<year>1970</year>) <article-title>Unterlagen für eine Monographie der Saginae II. Beiträge zur Autoökologie der Gattung <italic>Saga</italic> Charpentier (<italic>Saltatoria: Tettigoniidae</italic>).</article-title><source>Zoologische Beiträge</source><volume>16</volume>: <fpage>155</fpage>-<lpage>245</lpage>.</mixed-citation></ref></ref-list></tp:taxon-treatment>
